# Supplementary material for: Using Household Surveys to Assess Missed Opportunities for Simultaneous Vaccination: Longitudinal Examples from Colombia and Nigeria
Source: Vaccines (Basel). 2021 Jul 16;9(7):795. doi: 10.3390/vaccines9070795 (PMC8310031; doi:10.3390/vaccines9070795)
Supplement: Supplementary file 1 [file vaccines-09-00795-s001.zip]

Archive with 1 entries (1 files):
- vaccines-1267465-supplementary.pdf
